# Supplementary material for: CD11b Deficiency Favors Cartilage Calcification via Increased Matrix Vesicles, Apoptosis, and Lysyl Oxidase Activity
Source: Int J Mol Sci. 2023 Jun 5;24(11):9776. doi: 10.3390/ijms24119776 (PMC10253935; doi:10.3390/ijms24119776)
Supplement: Supplementary file 1 [file ijms-24-09776-s001.zip]

Archive with 1 entries (1 files):
- ijms-2369388-supplementary.pdf
